# Supplementary material for: Carbon Molecular Sieve Membranes from Acenaphthenequinone–Biphenyl Polymer; Synthesis, Characterization, and Effect on Gas Separation and Transport Properties
Source: Polymers (Basel). 2025 Feb 19;17(4):541. doi: 10.3390/polym17040541 (PMC11859076; doi:10.3390/polym17040541)
Supplement: Supplementary file 1 [file polymers-17-00541-s001.zip]

Archive with 1 entries (1 files):
- polymers-3446866-supplementary.pdf
